# Supplementary material for: C/Co3O4/Diatomite Composite for Microwave Absorption
Source: Molecules. 2024 Sep 12;29(18):4336. doi: 10.3390/molecules29184336 (PMC11434343; doi:10.3390/molecules29184336)
Supplement: Supplementary file 1 [file molecules-29-04336-s001.zip]

Archive with 1 entries (1 files):
- molecules-3175325-supplementary.pdf
